# Supplementary material for: Evaluation of Dexamethasone and Swimming Exercise as Complementary Interventions in a Rat Sciatic Nerve Injury Model
Source: Antioxidants (Basel). 2025 Nov 20;14(11):1382. doi: 10.3390/antiox14111382 (PMC12649159; doi:10.3390/antiox14111382)
Supplement: Supplementary file 1 [file antioxidants-14-01382-s001.zip]

Archive with 1 entries (1 files):
- antioxidants-3935463-supplementary.pdf
